# Supplementary material for: Case Report: TAFRO syndrome misdiagnosed as liver cirrhosis due to persistent abdominal distension
Source: Front Immunol. 2025 Apr 3;16:1554198. doi: 10.3389/fimmu.2025.1554198 (PMC12003103; doi:10.3389/fimmu.2025.1554198)
Supplement: Supplementary file 1 [file Table1.xlsx]

## Sheet: Sheet1
Laboratory findings on admission
Parameter	Parameter	Value (reference range)
Albumin	35.2	40-55g/L
Alanine aminotransfera (ALT)	14	15–40U/L
Aspartate aminotransferase (AST)	26	0-26U/L
total bilirubin (TBIL)	19.6	0-26μmmol/L
Direct bilirubin (DBIL)	8.6	2-6μmmol/L
alkaline phosphatase (ALP)	114	45-125U/L
γ-glutamyl transferas (GGT)	62	10-60U/L
prothrombin time (PT)	19.9	9.4-12.5s
prothrombin activity (PTA)	44	80-160%
international normalized ratio (INR)	1.78	0.8-1.4
activated partial thromboplastin tim (APTT)	48.7	25.1-36.5s
fibrinogen	3.43	2-4g/L
D-Dimer	6.11	0-0.5ug/ml
Fibrinogen degradation products (FDP)	30.29	0-5ug/ml
Blood ammonia	22	9-30umol/L
Alpha fetoprotein (AFP)	1.8	0-9ng/ml
PIVKA-II	15.23	13.62-40.38mAU/Ml
Carcinoembryonic antigen (CEA)	2.2	0-5ng/ml
Ferritin	247.09	23.9-336.2ng/ml
carbohydrate antigen199 (CA19-9)	31.6	0-25U/ml
carbohydrate antigen (CA-125)	126	0-25U/ml
glycosylated hemoglobin	6.5	4.0-6.0%
HBsAg	negative
Anti-HCV	negative
Anti-mitochondrial antibody M2 (AMA-M2)	negative
Anti centromeric protein B antibody(CENP-B)	negative
Anti hepatocyte cytosolic antigen antibody type I (LC-1)	negative
Anti liver and kidney microsomal antibody type 1 (LKM-1)	negative
Anti soluble acidic phosphorylated nuclear protein 100 (SP100)	negative
Anti nuclear envelope glycoprotein 210 antibody (GP210)	negative
Anti soluble liver / hepatopancreas antigen antibody (SLA/LP)	negative
Antimitochondrial antibody (AMA)	negative
Anti smooth muscle antibody (ASMA)	negative
Antinuclear antibody (ANA)	negative
IgA	3.818	1.0-4.2g/L
IgG	14.25	8.6-17.4g/L
IgM	0.653	0.3-2.2g/L
IgG1	11.6	4.05-10.11g/L
IgG2	2.11	1.69-7.86g/L
IgG3	0.163	0.11-0.85g/L
IgG4	0.509	0.03-2.01g/L
immunoglobulin light chain kappa (KAPP)	4.186	2-4.4g/L
immunoglobulin light chainlamb (LAMB)	2.039	1.1-2.4g/L
C3	0.988	0.7-1.4g/L
C4	0.448	0.1-0.4g/L
24UTP	1.201	0.028-0.141g/d
β2-MG（urine）	6.03	0-0.195ug/ml
β2-MG（blood）	＞10	0-10ug/ml
TB-IGRA	negative
Brucella-Ab	negative
